# Supplementary material for: Gender Specific Association of Serum Leptin and Insulinemic Indices with Nonalcoholic Fatty Liver Disease in Prediabetic Subjects
Source: PLoS One. 2015 Nov 16;10(11):e0142165. doi: 10.1371/journal.pone.0142165 (PMC4646431; doi:10.1371/journal.pone.0142165)
Supplement: S1 Data — (XLS) [file pone.0142165.s001.xls]

## Sheet: S1 data
S1 data. Minimal dataset for the findings presented in this paper entitled gender specific association of serum leptin and insulinemic indices with nonalcoholic fatty liver disease in prediabetic subjects
Fatty liver group	NAFLD evaluation, n (%)	Subgroups of prediabetes, n (%)	Gender	Age (yrs)	Waist circumference (cm)	Hip circumference (cm)	Waist to hip ratio	Body mass index (kg/m2)	Percent body fat	Systolic blood pressure (mmHg)	Diastolic blood pressure (mmHg)	Fasting serum glucose (mmol/l)	Postprandial serum glucose (mmol/l)	Glycosylated hemoglobin (%)	Total cholesterol (mg/dl)	Triglycerides (mg/dl)	High density lipoprotein-cholesterol (mg/dl)	Low density lipoprotein-cholesterol (mg/dl)	Glutamate pyruvate transaminase (IU/L)	Gama glutamate transaminase (IU/L)	Alkaline phosphatase (IU/L)	Glutamate oxaloacetate transaminase (IU/L)	Fasting insulin (µIU/ml)	Postprandial insulin (µIU/ml)	HOMA%S	HOMA%B	HOMA-IR	Log leptin (ng/ml)
1	1	4	1	53	90	88	1.02	21	21.67	140	90	5.6	10.2	5.2	212	240	28	192	58	35	125	20	11	45	71	94	2.7	1.35
0	0	2	2	38	115	128	0.9	44	36.14	110	80	6.1	7.6	5.7	150	120	34	160	22	20	115	16	24	23	80	102	6.5	0.64
0	0	2	1	42	85	87	0.98	23	21.18	100	70	6	6.7	5.3	165	120	37	178	34	29	96	20	14	15	71	104	3.7	1.56
0	0	2	2	42	100	116	0.86	32	43.74	100	80	5.8	6.8	5.1	156	135	35	164	28	19	126	26	13	23	58	173	3.4	0.38
1	1	2	1	68	90	98	0.92	24	45.2	150	90	6.2	6.8	5.8	213	116	33	223	27	45	94	31	13	47	56	90	3.6	1.28
1	1	4	1	48	108	109	0.99	31	32.4	120	70	6.6	9	6.1	189	170	26	181	56	46	98	25	30	66	25	110	8.8	1.49
0	0	1	2	32	85	88	0.97	22	29.08	110	70	5.4	7.9	5.4	156	122	42	174	18	15	91	19	14	40	53	125	3.4	0.66
0	0	2	1	54	97	96	1.01	24	25.02	110	70	6.7	5.4	6.1	155	136	36	164	19	14	116	15	14	10	53	136	4.2	0.91
1	1	2	1	59	107	108	0.99	30	34.45	140	80	6.4	7.5	6.3	187	289	28	157	45	51	101	25	16	41	47	99	4.6	1.32
0	0	2	2	56	82	90	0.91	22	34.6	100	70	6	7	5.7	158	131	41	173	32	19	158	23	12	29	67	164	3.2	1.48
1	1	2	1	57	100	97	1.03	26	48.76	167	130	6.5	4.6	5.8	182	234	32	167	36	46	87	23	10	57	75	66	2.9	1.17
0	3	4	1	43	94	98	0.96	28	27.41	176	186	6.4	10.3	5.8	188	109	33	199	58	22	111	27	17	75	65	118	4.8	1.22
0	0	2	1	42	91	96	0.95	24	22.74	90	60	6	4	5.8	110	145	36	117	24	18	59	23	13	6	58	94	3.5	1.22
0	0	4	2	35	77	92	0.84	23	30.37	90	70	6.8	8.3	5.7	168	74	31	184	33	20	150	20	16	22	57	175	4.8	1.06
0	0	2	2	40	98	106	0.92	32	42.68	110	80	6.6	7.6	6.1	170	156	50	189	36	32	74	24	12	38	44	115	3.5	1.5
0	0	2	2	35	81	100	0.81	25	32.77	90	60	5.6	4.2	5.9	150	145	30	151	26	10	90	23	14	3	54	115	3.5	1.35
0	0	2	1	55	96	102	0.94	26	28.73	100	70	6.8	6.6	5.6	165	121	45	186	14	14	.	21	11	9	32	113	3.3	1.13
1	3	1	2	42	92	105	0.88	29	39.9	178	120	5.1	7.8	5.2	159	125	27	161	23	65	.	27	31	52	26	112	7	1.64
0	0	2	1	45	86	90	0.96	23	21.99	90	60	5.6	7.2	5.4	175	146	35	181	22	18	.	32	20	16	38	146	5	0.03
0	0	4	1	45	93	98	0.95	24	23.79	80	60	6.7	10.6	6.5	176	168	43	185	27	31	.	26	11	42	67	177	3.3	0.83
1	1	1	1	40	100	93	1.08	24	42.64	187	160	5.5	9.5	5.3	216	308	35	189	22	42	.	32	11	63	70	99	2.7	1.2
1	1	4	1	36	94	96	0.98	25	43.4	212	130	6.1	7.9	5.4	207	821	25	68	26	51	.	37	40	72	19	.	10.8	1.29
1	1	1	1	41	92	98	0.93	27	25.99	190	134	5	8.3	5.4	160	120	22	158	48	47	114	31	19	44	42	173	4.2	1.24
1	1	2	2	42	96	99	0.97	27	37.5	178	120	5.7	7	5.2	332	620	33	.	34	34	99	30	32	52	24	198	8.1	1.61
0	0	2	1	55	87	96	0.91	24	25.73	100	70	6.3	6.4	5.7	141	118	35	152	16	22	124	25	9	14	80	89	2.5	0.61
0	0	2	1	32	86	91	0.95	24	20.92	100	70	5.6	5.7	5.9	155	162	30	153	45	39	195	30	10	18	76	102	2.5	0.53
1	1	2	2	38	86	95	0.91	24	32.14	190	157	5.8	6.2	4.7	186	165	32	185	21	48	90	32	24	68	32	104	6.2	1.35
0	0	4	2	53	83	92	0.9	22	33.91	110	70	6.2	9.2	7.7	150	180	30	144	29	13	138	28	15	46	45	126	4.1	1.24
0	0	2	2	40	87	98	0.89	28	37.76	110	80	6.1	6.9	6.8	167	120	41	184	18	10	96	22	12	23	42	115	3.3	1.31
0	0	2	1	45	78	87	0.9	19	17.31	100	70	6	7	6.4	164	68	45	195	26	20	78	32	12	13	63	189	3.2	0.32
1	1	4	1	32	88	92	0.96	24	20.2	184	80	5.9	8	5.9	250	120	28	254	38	32	112	28	10	43	75	81	2.6	1.18
1	1	4	2	45	92	95	0.97	25	35.07	130	70	6.1	10.5	5.8	200	148	29	199	25	36	115	25	13	52	56	93	3.5	1.49
0	0	4	1	43	90	93	0.97	25	24.65	110	60	6.4	8.8	6.4	266	168	36	268	36	35	120	26	16	42	57	143	4.6	0.77
0	0	2	1	58	92	93	0.99	21	23.42	90	60	5.7	5	5.2	190	134	33	196	25	36	145	28	18	22	32	162	4.6	0.79
0	0	2	2	50	86	88	0.98	20	31.18	130	70	6	7.7	5.4	210	148	45	225	28	.	122	32	14	22	55	98	3.7	1.45
1	2	1	2	30	93	98	0.95	25	31.5	140	90	5.3	10.1	5.8	200	110	33	211	35	31	112	45	11	46	37	9	2.6	1.45
0	0	1	1	57	90	92	0.98	23	24.99	110	80	5.4	8.7	5.2	171	112	37	186	22	20	87	37	10	24	75	198	2.4	0.59
1	1	4	1	55	91	98	0.93	26	28.37	100	60	6.1	9.4	6.6	138	107	28	145	37	42	118	32	21	57	36	113	5.7	1.25
0	0	4	2	40	101	103	0.98	31	41.72	110	70	5.7	10.2	7.3	168	108	42	188	44	12	78	42	11	18	67	195	2.8	1.54
1	1	4	1	43	84	84	1	21	19.13	120	70	6	10.9	5.1	268	390	34	224	60	43	74	42	9	53	43	73	2.4	1.06
0	0	1	2	32	81	90	0.9	22	29.08	100	60	5.4	7.8	4.9	164	114	37	178	48	20	82	35	9	20	85	90	2.2	0.85
1	1	4	1	64	90	93	0.97	26	30.32	140	90	5.8	9.5	5.4	168	180	31	163	28	34	88	35	14	25	55	105	3.6	1.17
1	1	1	2	48	106	113	0.94	31	43.44	130	80	5.4	10.3	5.5	180	195	37	178	38	38	92	42	20	44	38	132	4.8	1.12
0	0	2	1	57	76	84	0.9	24	25.71	120	80	6	6.8	6	158	108	32	168	22	16	70	30	5	27	140	88	1.3	0.33
1	1	2	1	44	94	104	0.9	27	26.32	110	70	5.6	7.7	5.7	166	290	28	136	48	43	136	48	15	53	51	120	3.7	1.19
1	1	2	1	54	89	93	0.96	22	22.62	110	80	6	5.4	5.4	241	198	40	241	21	32	103	12	9	38	80	75	2.4	1.13
0	0	4	2	41	111	119	0.93	36	47.23	140	90	5.8	8	5.2	203	137	60	236	89	71	113	16	14	26	36	141	3.6	1.6
0	0	4	2	40	93	95	0.98	24	32.66	120	70	5.9	10	5.1	138	112	35	151	16	15	94	18	12	39	43	121	3.2	1.22
0	0	1	2	35	82	92	0.89	25	32.41	120	80	4.7	7.8	4.9	172	147	44	187	27	22	82	13	10	34	78	129	2.1	1.27
0	0	2	1	38	92	99	0.93	26	24.03	120	80	5.9	5.8	5.5	220	156	34	223	28	30	136	16	15	30	49	110	3.9	0.46
1	2	2	2	62	104	110	0.95	31	46.42	35	130	5.8	5.7	5.4	149	180	36	149	27	24	124	22	13	40	56	88	3.4	1.41
1	1	2	1	58	92	101	0.91	25	26.68	120	80	6.1	5.8	5.6	184	147	34	189	19	20	100	60	6	40	.	.	1.6	1.11
1	3	1	1	32	91	94	0.97	26	22.05	130	90	5.1	10.4	5.2	200	158	35	203	105	55	125	74	14	72	57	135	3.2	1.1
1	1	1	1	47	84	94	0.89	22	21.59	140	90	5.2	9	5.2	200	104	33	212	40	24	88	60	9	63	48	96	2.1	1.15
1	1	2	1	48	94	100	0.94	27	27.2	130	90	6.3	7.4	5.8	220	185	31	214	35	32	110	15	14	51	54	90	3.9	0.72
0	0	2	1	47	89	95	0.94	24	23.71	100	60	6	7.5	5.5	180	105	44	203	40	25	94	14	15	32	38	128	4	0.72
1	1	2	1	51	84	86	0.98	24	24.65	135	80	6.4	7.6	5.5	168	240	25	145	30	30	110	35	16	53	46	97	4.6	1.1
0	0	2	2	44	82	96	0.85	24	33.52	120	80	5.6	6.1	5.6	177	154	36	182	18	17	123	30	15	42	52	127	3.7	0.4
0	0	2	1	38	87	89	0.98	26	23.62	100	70	6.3	6.7	5.8	150	160	45	163	15	20	68	15	16	47	.	.	4.5	0.73
1	1	2	2	42	97	102	0.95	30	40.7	140	80	6.1	6.6	5.5	250	156	47	266	20	23	160	19	20	46	38	122	5.4	1.01
0	0	2	1	57	87	94	0.93	23	24.03	110	85	6.8	6.5	5.7	130	154	28	127	36	19	93	15	11	44	59	196	3.3	0.42
1	2	1	2	45	105	109	0.96	32	43.35	210	156	5.2	8.6	6	199	360	27	154	24	54	108	44	22	170	35	124	5.1	1.64
1	1	2	1	40	94	101	0.93	29	27.8	110	80	6	7.3	6	310	198	34	304	86	35	116	150	28	126	28	142	7.5	1.49
0	0	4	2	25	90	98	0.92	28	33.95	110	70	5.6	7.9	5.8	168	138	38	178	31	17	120	52	16	100	34	158	4	1.59
1	1	1	2	37	98	104	0.94	20	27.11	90	60	4.9	8.1	5.8	154	107	29	162	64	20	82	34	18	152	44	.	3.9	1.43
1	1	4	2	55	105	115	0.91	34	48.05	130	90	5.7	10	6	165	107	45	189	27	23	84	26	18	69	42	132	4.6	1.76
1	1	1	2	47	88	89	0.99	29	40.21	125	85	5.5	10	5.8	208	178	51	223	56	22	135	43	24	149	33	171	5.9	1.53
1	1	2	2	52	99	106	0.93	26	37.76	110	80	6.1	9.4	6	221	177	35	221	61	36	142	39	18	163	41	117	4.9	1.42
1	1	4	1	49	83	90	0.92	23	22.67	120	80	5.6	8.3	6.5	129	93	32	142	19	18	94	16	6	61	67	67	1.5	1.2
1	1	4	1	50	89	93	0.96	23	22.9	120	80	6	7.8	6	132	65	37	156	49	15	157	36	18	86	41	121	4.8	1.32
1	1	2	2	41	83	90	0.92	21	29.23	120	80	6.6	6.6	5.8	163	252	33	146	23	22	168	27	8	35	60	56	2.4	1.06
0	0	1	1	54	82	89	0.92	22	22.62	110	70	4.6	8	5.7	166	121	52	194	33	34	88	24	8	58	104	111	1.6	0.62
1	1	4	1	60	82	90	0.91	19	20.4	120	80	5.9	7.8	5.5	197	197	34	192	19	16	94	27	19	94	40	127	5	1.28
0	0	2	2	53	89	93	0.96	20	30.79	120	80	6.1	7.5	5.5	247	171	60	273	34	42	123	28	15	73	32	139	4.1	1.5
0	0	2	1	55	81	88	0.92	21	21.65	120	80	6.7	7.4	4.7	195	151	35	200	24	17	109	32	7	23	97	52	2.1	0.22
0	0	4	1	55	81	87	0.93	23	24.05	120	80	5.7	7.9	6.7	253	284	35	231	16	29	119	28	10	42	75	188	2.5	0.61
0	0	4	1	50	101	100	1.01	27	27.7	130	80	5.9	10.4	5.6	220	151	43	233	24	19	65	23	12	146	60	196	3.2	1
0	0	4	2	52	87	89	0.98	22	32.96	115	75	5.8	7.9	6.4	194	188	47	203	28	21	130	32	13	109	56	104	3.4	1.12
0	0	1	1	46	81	91	0.89	23	21.98	120	80	5.1	8.7	5.6	165	150	29	164	25	23	109	22	16	68	50	148	3.6	0.4
0	0	1	1	34	85	92	0.92	22	18.02	110	70	5.8	5.2	5.1	180	134	34	187	33	35	77	23	18	33	42	128	4.6	0.68
1	2	1	2	39	90	103	0.87	28	37.17	120	80	5.2	10.2	5.6	135	141	58	165	26	24	56	45	17	66	46	124	3.9	1.31
0	0	4	1	47	89	95	0.94	26	25.81	130	70	5.7	9.9	5.4	182	362	48	158	20	13	96	24	12	73	64	98	3	0.51
1	2	4	1	49	108	115	0.94	33	34.67	100	60	5.8	8.9	6.3	146	201	50	156	25	32	96	32	22	131	35	145	5.7	1.25
0	0	1	1	48	101	106	0.95	28	28.91	110	100	5.5	8.9	6.2	175	210	29	162	45	48	124	32	16	115	47	131	3.9	0.99
0	0	4	2	39	94	105	0.9	28	37.17	125	85	5.8	8.3	5.8	182	70	51	219	20	.	86	22	4	63	164	168	1	0.66
1	1	1	2	30	100	90	1.11	28	35.1	90	80	5.5	10.8	5.7	204	85	34	221	29	.	92	24	57	127	15	118	13.9	1.09
0	0	4	1	49	92	95	0.97	24	23.87	120	90	5.9	8.4	5.4	166	101	29	175	24	.	80	22	11	140	67	189	2.9	0.82
0	0	2	1	54	76	85	0.89	20	20.22	130	90	6	6.9	5.5	223	170	39	228	18	.	81	27	8	68	90	169	2.1	0.96
0	0	4	2	48	88	99	0.89	25	35.64	130	80	5.8	7.9	6.3	292	154	47	308	29	.	150	27	13	110	56	104	3.4	1.01
1	1	4	2	42	90	94	0.96	23	31.86	140	110	5.8	8.6	6.1	231	108	44	253	27	.	75	32	16	149	48	116	4.1	1.35
1	1	2	2	45	75	83	0.9	20	28.95	160	120	5.7	6.9	6.3	220	112	52	250	20	.	57	26	7	36	79	66	1.8	1.16
1	1	4	1	28	89	100	0.89	25	20.24	120	80	5.8	8.9	7.3	240	179	38	242	78	.	101	59	12	54	64	94	3.1	1.44
0	0	4	2	33	88	96	0.92	23	29.79	130	80	5.9	8.7	6.7	242	220	44	242	25	24	131	23	15	79	91	106	3.9	0.97
1	1	4	2	43	90	98	0.92	25	34.49	100	80	6.2	8.1	6.5	248	169	42	256	26	18	107	21	18	98	42	110	5	1.33
0	0	4	1	55	96	100	0.96	26	27.65	120	80	6.8	7.8	6.5	214	171	35	215	52	48	59	55	12	103	29	120	3.6	0.75
0	0	2	1	64	97	100	0.97	29	33.32	110	60	6.3	6.9	5.8	138	105	33	150	28	27	87	23	17	145	44	103	4.8	0.91
0	0	2	1	52	85	88	0.97	24	24.56	130	90	6.5	6.8	5.4	301	632	35	.	37	28	99	32	14	114	22	168	4	0.35
0	0	2	1	38	78	85	0.92	22	18.94	100	60	6	7.4	5.8	220	114	45	152	39	48	63	35	8	127	96	166	2.1	0.63
0	0	1	2	59	75	84	0.89	18	29.77	100	60	5.4	8.2	5.9	224	101	39	165	29	30	61	24	15	78	52	126	3.6	0.59
1	1	4	1	40	90	92	0.98	25	23	100	70	5.9	8	6	234	227	40	149	36	28	81	32	20	130	37	134	5.2	1.27
0	0	4	2	43	100	100	1	31	41.69	100	80	5.6	10.7	5	194	125	35	134	36	51	136	32	17	78	44	131	4.2	0.35
0	0	1	2	25	89	88	1.01	20	24.35	120	80	5.5	10.9	5.5	230	124	43	162	45	25	65	20	19	119	40	148	4.6	1.12
0	0	4	1	58	82	88	0.93	22	23.54	110	70	6.4	9.5	6.7	150	125	26	99	38	34	74	18	10	88	72	70	2.8	1.15
0	0	2	1	51	82	87	0.94	19	18.33	130	70	6	7.6	6.1	250	146	32	160	25	22	120	45	13	101	59	93	3.5	0.35
1	1	4	1	45	94	99	0.95	27	26.55	125	85	6.2	10.4	7.1	181	147	37	114	42	20	145	30	18	126	41	112	5	1.29
0	0	1	2	35	79	83	0.95	22	29.05	120	70	5.5	9.6	7	170	191	32	99	61	65	122	29	12	142	34	166	2.9	0.51
0	0	4	2	35	81	85	0.95	23	30.25	110	70	5.8	9	6.5	174	160	54	88	33	52	129	20	19	132	40	131	4.9	0.66
0	0	4	1	36	91	100	0.91	25	22.08	120	90	6.3	9.6	7.4	185	104	40	124	21	18	158	14	11	30	65	79	3.1	0.98
1	2	2	1	43	96	101	0.95	25	23.69	120	80	6.7	7.7	6.2	213	320	28	121	55	69	92	30	23	90	31	110	7.1	1.33
1	1	2	2	50	89	98	0.91	28	39.7	120	80	5.6	6.2	5.9	238	187	43	157	35	16	99	19	16	95	48	129	3.9	1.22
